# Supplementary material for: ﻿Morpho-phylogenetic analyses of two novel edible mushrooms from China and a mini review of Lyophyllum (Agaricales, Lyophyllaceae) cultivation and bioactivities
Source: MycoKeys. 2025 Jan 23;112:307–34. doi: 10.3897/mycokeys.112.141615 (PMC11783088; doi:10.3897/mycokeys.112.141615)
Supplement: XML Treatment for Lyophyllum edulis [file mycokeys.112.141615-treatment1.xml]

<!DOCTYPE tp:taxon-treatment
  PUBLIC "-//TaxonX//DTD Taxonomic Treatment Publishing DTD v0 20100105//EN" "tax-treatment-NSO.dtd">
<tp:taxon-treatment xmlns:tp="http://www.plazi.org/taxpub"><tp:treatment-meta><kwd-group><label>Taxon classification</label><kwd>
                <named-content content-type="kingdom">Fungi</named-content>
              </kwd><kwd>
                <named-content content-type="order">Agaricales</named-content>
              </kwd><kwd>
                <named-content content-type="family">Lyophyllaceae</named-content>
              </kwd></kwd-group><mixed-citation publication-type="journal"><person-group><name><surname>Tang</surname><given-names>Song-Ming</given-names></name><name><surname>Yu</surname><given-names>Feng-Ming</given-names></name><name><surname>Karunarathna</surname><given-names>Samantha C.</given-names></name><name><surname>Luo</surname><given-names>Zong-Long</given-names></name><name><surname>Niu</surname><given-names>Kai-Yang</given-names></name><name><surname>Li</surname><given-names>Rui-Yu</given-names></name><name><surname>Li</surname><given-names>Lin</given-names></name><name><surname>Su</surname><given-names>Xi-Jun</given-names></name><name><surname>Li</surname><given-names>Shu-Hong</given-names></name></person-group><article-title>﻿Morpho-phylogenetic analyses of two novel edible mushrooms from China and a mini review of <italic><tp:taxon-name><tp:taxon-name-part taxon-name-part-type="genus" reg="Lyophyllum">Lyophyllum</tp:taxon-name-part></tp:taxon-name></italic> (<tp:taxon-name><tp:taxon-name-part taxon-name-part-type="order">Agaricales</tp:taxon-name-part></tp:taxon-name>, <tp:taxon-name><tp:taxon-name-part taxon-name-part-type="family">Lyophyllaceae</tp:taxon-name-part></tp:taxon-name>) cultivation and bioactivities</article-title><source>MycoKeys</source><day>23</day><month>01</month><year>2025</year><volume>112</volume><fpage>307</fpage><lpage>334</lpage><pub-id pub-id-type="doi">10.3897/mycokeys.112.141615</pub-id></mixed-citation></tp:treatment-meta><tp:nomenclature><label>﻿</label><tp:taxon-name>
              <object-id xmlns:xlink="http://www.w3.org/1999/xlink" content-type="arpha" xlink:type="simple">983CC7D6-9DF8-5C61-993A-CBA3AEFC15CA</object-id>
              <tp:taxon-name-part taxon-name-part-type="genus" reg="Lyophyllum">Lyophyllum</tp:taxon-name-part>
              <tp:taxon-name-part taxon-name-part-type="species" reg="edulis">edulis</tp:taxon-name-part>
              <object-id xmlns:xlink="http://www.w3.org/1999/xlink" content-type="mycobank" xlink:type="simple">855910</object-id>
            </tp:taxon-name><tp:taxon-authority>S.M. Tang &amp; S.H. Li</tp:taxon-authority><tp:taxon-status xmlns:xlink="http://www.w3.org/1999/xlink" xlink:type="simple">sp. nov.</tp:taxon-status><xref ref-type="fig" rid="F2">Figs 2A, B</xref><xref ref-type="fig" rid="F3">, 3</xref><xref ref-type="fig" rid="F4">, 4</xref></tp:nomenclature><tp:treatment-sec sec-type="etymology" id="SECID0EHCBG"><title>Etymology.</title><p>The epithet “edulis” refers to the edibility of this species; locally it is considered a delicacy.</p></tp:treatment-sec><tp:treatment-sec sec-type="Holotype" id="SECID0EWCBG"><title>Holotype.</title><p>China, Sichuan Province: Jiuzhaigou County, elev. 2,100 m, October 12, 2023, Song-Ming Tang, L6737 (HKAS 135644!).</p></tp:treatment-sec><tp:treatment-sec sec-type="description" id="SECID0E2CBG"><title>Description.</title><p><bold><italic>Pileus</italic></bold> 3–8 cm diameter, fleshy, fragile, hemispherical, becoming convex with age, smooth on the surface, dry, dark grayish orange (#8a7971) on the center, soft orange (#e9c7a7) with margin, subumbonate of center, inflexed of margin; pileus context thick, 0.2–0.3 cm wide, white (#fcfcfc). <bold><italic>Lamellae</italic></bold> moderately close together, arcuate, subdecurrent to decurrent, broad, white (#fcfcfc), unchanging color when injured, 3–4 tiers, 0.4–0.5 cm wide, edge even or entire. <bold><italic>Stipe</italic></bold> 3.7–6.9 × 0.8–1.4 cm, cylindrical, grayish orange (#d9cdc2) in the upper, soft orange (#e9c7a7) gradually downward, smooth; stipe context white (#fcfcfc), solid, unchanging in color when injured. The odor and taste were not distinctive.</p><fig id="F2" position="float" orientation="portrait"><object-id xmlns:xlink="http://www.w3.org/1999/xlink" content-type="doi" xlink:type="simple">10.3897/mycokeys.112.141615.figure2</object-id><object-id xmlns:xlink="http://www.w3.org/1999/xlink" content-type="arpha" xlink:type="simple">F473F487-8E4D-5FA2-AEBF-9A8821C9AC73</object-id><label>Figure 2.</label><caption><p>Fresh basidiomata of the two new <italic><tp:taxon-name><tp:taxon-name-part taxon-name-part-type="genus" reg="Lyophyllum">Lyophyllum</tp:taxon-name-part></tp:taxon-name></italic> species <bold>A, B</bold><italic><tp:taxon-name><tp:taxon-name-part taxon-name-part-type="genus" reg="Lyophyllum">L.</tp:taxon-name-part><tp:taxon-name-part taxon-name-part-type="species" reg="edulis">edulis</tp:taxon-name-part></tp:taxon-name></italic> (A L6737 holotype, B L6741) <bold>C–F</bold><italic><tp:taxon-name><tp:taxon-name-part taxon-name-part-type="genus" reg="Lyophyllum">L.</tp:taxon-name-part><tp:taxon-name-part taxon-name-part-type="species" reg="pallidofumosum">pallidofumosum</tp:taxon-name-part></tp:taxon-name></italic> (<bold>C</bold> L5100, D L5099, <bold>E, F</bold> L6883). Scale bars: 1 cm.</p></caption><graphic xmlns:xlink="http://www.w3.org/1999/xlink" xlink:href="mycokeys-112-307-g002.jpg" position="float" orientation="portrait" xlink:type="simple" id="oo_1231078.jpg"><uri content-type="original_file" xlink:type="simple">https://binary.pensoft.net/fig/1231078</uri></graphic></fig><p><bold><italic>Basidiospores</italic></bold> [84/2/2] 5.1–6.5 (–8) × 4.6–6.6 μm, (Q = 1.0–1.2, Qm = 1.11 ± 0.05), av. 5.81 ± 0.28 × 5.47 ± 0.38 μm, globose, subglobose to broadly ellipsoid, hyaline, smooth. <bold><italic>Basidia</italic></bold> 25–39 × 8–11 μm (N = 20), av. 32.7 ± 5.1 × 9.7 ± 1.0 μm, mostly 4-spored, rarely 2-spored, sterigmata long 1.8–4.9 μm, sometimes with basal clamp connections, clavate, siderophilous granulations. <bold><italic>Subhymenium</italic></bold> is composed of moderately thin-walled hyphae, 40–55 μm thick, with 2–3 layers of ovoid, fusiform to narrowly cylindrical hyphae, and 6–8 × 3–5 μm. <bold><italic>Hymenophoral trama</italic></bold> regular, 120–150 μm wide, consisting of thin and hyaline hyphae, some with clamp connections, narrowly cylindrical hyphal elements, 6–12 μm wide. <bold><italic>Cheilocystidia</italic></bold> were 21–24 × 4–7 μm in size and av. 22.9 ± 1.3 × 6.4 ± 0.7 μm, narrowly cylindrical or narrowly clavate, thin-walled, and rarely mucronate or rostrate on the apex. <bold><italic>Pleurocystidia</italic></bold> 24–28 × 4–6 μm, av. 26.3 ± 1.6 × 5.3 ± 0.6 μm, narrowly cylindrical or narrowly clavate, thin-walled. <bold><italic>Pileipellis</italic></bold> colorless and hyaline in 5% KOH solution, parallel, thin-walled, almost cylindrical to subcylindrical, filamentous hyphae 4–6 μm wide. <bold><italic>Stipitipellis</italic></bold> composed of appressed, parallel, thin-walled, hyphae 2–7 µm wide. <bold><italic>Clamp connections</italic></bold> are present at some septa in the pileipellis, lamellae, and stipitipellis.</p><fig id="F3" position="float" orientation="portrait"><object-id xmlns:xlink="http://www.w3.org/1999/xlink" content-type="doi" xlink:type="simple">10.3897/mycokeys.112.141615.figure3</object-id><object-id xmlns:xlink="http://www.w3.org/1999/xlink" content-type="arpha" xlink:type="simple">167B6193-10FF-5178-A696-3260CC913EB9</object-id><label>Figure 3.</label><caption><p><italic><tp:taxon-name><tp:taxon-name-part taxon-name-part-type="genus" reg="Lyophyllum">Lyophyllum</tp:taxon-name-part><tp:taxon-name-part taxon-name-part-type="species" reg="edulis">edulis</tp:taxon-name-part></tp:taxon-name></italic> (L6737, HKAS 135644) <bold>A</bold> cheilocystidia <bold>B</bold> basidia <bold>C</bold> pleurocystidia <bold>D</bold> clamp connections <bold>E</bold> basidia and pleurocystidia <bold>F</bold> basidiospores. Scale bars: 10 µm.</p></caption><graphic xmlns:xlink="http://www.w3.org/1999/xlink" xlink:href="mycokeys-112-307-g003.jpg" position="float" orientation="portrait" xlink:type="simple" id="oo_1231079.jpg"><uri content-type="original_file" xlink:type="simple">https://binary.pensoft.net/fig/1231079</uri></graphic></fig></tp:treatment-sec><tp:treatment-sec sec-type="habitat" id="SECID0EBHBG"><title>Habitat.</title><p>Clustered, related to <italic><tp:taxon-name><tp:taxon-name-part taxon-name-part-type="genus" reg="Quercus">Quercus</tp:taxon-name-part><tp:taxon-name-part taxon-name-part-type="species" reg="glauca">glauca</tp:taxon-name-part></tp:taxon-name></italic> in broad-leaved forests in Sichuan and Shandong provinces.</p></tp:treatment-sec><tp:treatment-sec sec-type="Economic value" id="SECID0ESHBG"><title>Economic value.</title><p>Edible, available in local markets.</p></tp:treatment-sec><tp:treatment-sec sec-type="material" id="SECID0EXHBG"><title>Additional materials examined.</title><p>China • Sichuan Province: Jiuzhaigou County, elev. 2,380 m, October 12, 2023, Song-Ming Tang, paratype, L6738, HKAS 135645; Shandong Province, Jinan County, elev. 2,210 m, October 11, 2023, Tong Lv, L6880, HKAS 135646.</p><fig id="F4" position="float" orientation="portrait"><object-id xmlns:xlink="http://www.w3.org/1999/xlink" content-type="doi" xlink:type="simple">10.3897/mycokeys.112.141615.figure4</object-id><object-id xmlns:xlink="http://www.w3.org/1999/xlink" content-type="arpha" xlink:type="simple">134976A8-2EDF-5820-A1E6-86272A66CB95</object-id><label>Figure 4.</label><caption><p><italic><tp:taxon-name><tp:taxon-name-part taxon-name-part-type="genus" reg="Lyophyllum">Lyophyllum</tp:taxon-name-part><tp:taxon-name-part taxon-name-part-type="species" reg="edulis">edulis</tp:taxon-name-part></tp:taxon-name></italic> (holotype L6737) <bold>A</bold> pileipellis <bold>B</bold> stipitipellis. Scale bars: 10 μm.</p></caption><graphic xmlns:xlink="http://www.w3.org/1999/xlink" xlink:href="mycokeys-112-307-g004.jpg" position="float" orientation="portrait" xlink:type="simple" id="oo_1231080.jpg"><uri content-type="original_file" xlink:type="simple">https://binary.pensoft.net/fig/1231080</uri></graphic></fig></tp:treatment-sec><tp:treatment-sec sec-type="notes" id="SECID0EYIBG"><title>Notes.</title><p><italic><tp:taxon-name><tp:taxon-name-part taxon-name-part-type="genus" reg="Lyophyllum">Lyophyllum</tp:taxon-name-part><tp:taxon-name-part taxon-name-part-type="species" reg="edulis">edulis</tp:taxon-name-part></tp:taxon-name></italic> is similar to <italic><tp:taxon-name><tp:taxon-name-part taxon-name-part-type="genus" reg="Lyophyllum">L.</tp:taxon-name-part><tp:taxon-name-part taxon-name-part-type="species" reg="fumosum">fumosum</tp:taxon-name-part></tp:taxon-name></italic>, <italic><tp:taxon-name><tp:taxon-name-part taxon-name-part-type="genus" reg="Lyophyllum">L.</tp:taxon-name-part><tp:taxon-name-part taxon-name-part-type="species" reg="subdecastes">subdecastes</tp:taxon-name-part></tp:taxon-name></italic>, <italic><tp:taxon-name><tp:taxon-name-part taxon-name-part-type="genus" reg="Lyophyllum">L.</tp:taxon-name-part><tp:taxon-name-part taxon-name-part-type="species" reg="loricatum">loricatum</tp:taxon-name-part></tp:taxon-name></italic>, and <italic><tp:taxon-name><tp:taxon-name-part taxon-name-part-type="genus" reg="Lyophyllum">L.</tp:taxon-name-part><tp:taxon-name-part taxon-name-part-type="species" reg="littorale">littorale</tp:taxon-name-part></tp:taxon-name></italic> by sharing globose to subglobose basidiospores. However, the stipe surface of <italic><tp:taxon-name><tp:taxon-name-part taxon-name-part-type="genus" reg="Lyophyllum">L.</tp:taxon-name-part><tp:taxon-name-part taxon-name-part-type="species" reg="fumosum">fumosum</tp:taxon-name-part></tp:taxon-name></italic> is cream to brown and has relatively larger basidia (40–45 × 8–10 µm; <xref ref-type="bibr" rid="B53">Sesli et al. 2015</xref>). <italic><tp:taxon-name><tp:taxon-name-part taxon-name-part-type="genus" reg="Lyophyllum">Lyophyllum</tp:taxon-name-part><tp:taxon-name-part taxon-name-part-type="species" reg="subdecastes">subdecastes</tp:taxon-name-part></tp:taxon-name></italic> pileus surface is yellowish-brown or brown to greyish-red, stipe surface is reddish grey to greyish red, and smaller basidiospores (3.9–5.0 × 3.7–5.0 µm; <xref ref-type="bibr" rid="B70">Wei et al. 2023</xref>). <italic><tp:taxon-name><tp:taxon-name-part taxon-name-part-type="genus" reg="Lyophyllum">Lyophyllum</tp:taxon-name-part><tp:taxon-name-part taxon-name-part-type="species" reg="loricatum">loricatum</tp:taxon-name-part></tp:taxon-name></italic> was originally described in Sweden; its pileus surface is reddish-brown to chestnut-brown, and the stipe surface is pale brownish or grey-brown (<xref ref-type="bibr" rid="B9">Breitenbach 1991</xref>). <italic><tp:taxon-name><tp:taxon-name-part taxon-name-part-type="genus" reg="Lyophyllum">Lyophyllum</tp:taxon-name-part><tp:taxon-name-part taxon-name-part-type="species" reg="littorale">littorale</tp:taxon-name-part></tp:taxon-name></italic> stipe surface is grey and has smaller basidiospores (4.5–5.5 × 4.5–5.5 µm; <xref ref-type="bibr" rid="B4">Ballero and Contu 1990</xref>).</p><p>In our multi-locus phylogeny, <italic><tp:taxon-name><tp:taxon-name-part taxon-name-part-type="genus" reg="Lyophyllum">L.</tp:taxon-name-part><tp:taxon-name-part taxon-name-part-type="species" reg="decastes">decastes</tp:taxon-name-part></tp:taxon-name></italic> (Fr.) Singer, <italic><tp:taxon-name><tp:taxon-name-part taxon-name-part-type="genus" reg="Lyophyllum">L.</tp:taxon-name-part><tp:taxon-name-part taxon-name-part-type="species" reg="shimeji">shimeji</tp:taxon-name-part></tp:taxon-name></italic> (Kawam.) Hongo, and <italic><tp:taxon-name><tp:taxon-name-part taxon-name-part-type="genus" reg="Lyophyllum">L.</tp:taxon-name-part><tp:taxon-name-part taxon-name-part-type="species" reg="heimogu">heimogu</tp:taxon-name-part></tp:taxon-name></italic> S. H. Li are sister to the clade of <italic><tp:taxon-name><tp:taxon-name-part taxon-name-part-type="genus" reg="Lyophyllum">L.</tp:taxon-name-part><tp:taxon-name-part taxon-name-part-type="species" reg="edulis">edulis.</tp:taxon-name-part></tp:taxon-name></italic> However, the original description of <italic><tp:taxon-name><tp:taxon-name-part taxon-name-part-type="genus" reg="Lyophyllum">L.</tp:taxon-name-part><tp:taxon-name-part taxon-name-part-type="species" reg="decastes">decastes</tp:taxon-name-part></tp:taxon-name></italic> from Sweden has a whitish-greyish stipe (<xref ref-type="bibr" rid="B9">Breitenbach 1991</xref>; <xref ref-type="bibr" rid="B60">Trudell and Ammirati 2009</xref>; <xref ref-type="bibr" rid="B12">Davis et al. 2012</xref>), and <abbrev xmlns:xlink="http://www.w3.org/1999/xlink" xlink:title="internal transcribed spacer" id="ABBRID0EWOBG" xlink:type="simple">ITS</abbrev> sequence differences between <italic><tp:taxon-name><tp:taxon-name-part taxon-name-part-type="genus" reg="Lyophyllum">L.</tp:taxon-name-part><tp:taxon-name-part taxon-name-part-type="species" reg="edulis">edulis</tp:taxon-name-part></tp:taxon-name></italic> (HKAS 135664, holotype) and <italic><tp:taxon-name><tp:taxon-name-part taxon-name-part-type="genus" reg="Lyophyllum">L.</tp:taxon-name-part><tp:taxon-name-part taxon-name-part-type="species" reg="decastes">decastes</tp:taxon-name-part></tp:taxon-name></italic> (Ld418) were 1.81% (10/552, including 2 gaps). <italic><tp:taxon-name><tp:taxon-name-part taxon-name-part-type="genus" reg="Lyophyllum">Lyophyllum</tp:taxon-name-part><tp:taxon-name-part taxon-name-part-type="species" reg="shimeji">shimeji</tp:taxon-name-part></tp:taxon-name></italic>, originally described from Japan as <italic><tp:taxon-name><tp:taxon-name-part taxon-name-part-type="genus" reg="Tricholoma">Tricholoma</tp:taxon-name-part><tp:taxon-name-part taxon-name-part-type="species" reg="shimeji">shimeji</tp:taxon-name-part></tp:taxon-name></italic> Kawam., has a dark grey to grey pileus; <abbrev xmlns:xlink="http://www.w3.org/1999/xlink" xlink:title="internal transcribed spacer" id="ABBRID0EGQBG" xlink:type="simple">ITS</abbrev> sequence differences between <italic><tp:taxon-name><tp:taxon-name-part taxon-name-part-type="genus" reg="Lyophyllum">L.</tp:taxon-name-part><tp:taxon-name-part taxon-name-part-type="species" reg="edulis">edulis</tp:taxon-name-part></tp:taxon-name></italic> (HKAS 135664, holotype) and <italic><tp:taxon-name><tp:taxon-name-part taxon-name-part-type="genus" reg="Lyophyllum">L.</tp:taxon-name-part><tp:taxon-name-part taxon-name-part-type="species" reg="shimeji">shimeji</tp:taxon-name-part></tp:taxon-name></italic> (L2010512377) were 4.89% (27/552, including 2 gaps). <italic><tp:taxon-name><tp:taxon-name-part taxon-name-part-type="genus" reg="Lyophyllum">Lyophyllum</tp:taxon-name-part><tp:taxon-name-part taxon-name-part-type="species" reg="heimogu">heimogu</tp:taxon-name-part></tp:taxon-name></italic>, collected from Xizang, China, has dark grey to olive pileus and stipe surface yellowish-brown; <abbrev xmlns:xlink="http://www.w3.org/1999/xlink" xlink:title="internal transcribed spacer" id="ABBRID0ELRBG" xlink:type="simple">ITS</abbrev> sequence differences between <italic><tp:taxon-name><tp:taxon-name-part taxon-name-part-type="genus" reg="Lyophyllum">L.</tp:taxon-name-part><tp:taxon-name-part taxon-name-part-type="species" reg="edulis">edulis</tp:taxon-name-part></tp:taxon-name></italic> (HKAS 135664, holotype) and <italic><tp:taxon-name><tp:taxon-name-part taxon-name-part-type="genus" reg="Lyophyllum">L.</tp:taxon-name-part><tp:taxon-name-part taxon-name-part-type="species" reg="heimogu">heimogu</tp:taxon-name-part></tp:taxon-name></italic> (L3026, holotype) were 1.81% (10/552, including 2 gaps). Thus, they were classified as a heterospecific species.</p></tp:treatment-sec><ref-list><ref id="B53"><mixed-citation xmlns:xlink="http://www.w3.org/1999/xlink" xlink:type="simple"><person-group><name name-style="western"><surname>Sesli</surname><given-names>E</given-names></name><name name-style="western"><surname>Vizzini</surname><given-names>A</given-names></name><name name-style="western"><surname>Contu</surname><given-names>M</given-names></name></person-group> (<year>2015</year>) <article-title><italic><tp:taxon-name><tp:taxon-name-part taxon-name-part-type="genus">Lyophyllum</tp:taxon-name-part><tp:taxon-name-part taxon-name-part-type="species">turcicum</tp:taxon-name-part></tp:taxon-name></italic> (<tp:taxon-name><tp:taxon-name-part taxon-name-part-type="class">Agaricomycetes</tp:taxon-name-part></tp:taxon-name>: <tp:taxon-name><tp:taxon-name-part taxon-name-part-type="family">Lyophyllaceae</tp:taxon-name-part></tp:taxon-name>), a new species from Turkey.</article-title><source>Turkish Journal of Botany</source><volume>39</volume>: <fpage>512</fpage>–<lpage>519</lpage>. <ext-link xlink:href="10.3906/bot-1407-16" ext-link-type="doi" xlink:type="simple">https://doi.org/10.3906/bot-1407-16</ext-link></mixed-citation></ref><ref id="B70"><mixed-citation xmlns:xlink="http://www.w3.org/1999/xlink" xlink:type="simple"><person-group><name name-style="western"><surname>Wei</surname><given-names>SW</given-names></name><name name-style="western"><surname>Lu</surname><given-names>BY</given-names></name><name name-style="western"><surname>Wang</surname><given-names>Y</given-names></name><name name-style="western"><surname>Dou</surname><given-names>WJ</given-names></name><name name-style="western"><surname>Wang</surname><given-names>Q</given-names></name><name name-style="western"><surname>Li</surname><given-names>Y</given-names></name></person-group> (<year>2023</year>) <article-title>Morphology and phylogeny of Lyophylloid mushrooms in China with description of four new species.</article-title><source>Journal of <tp:taxon-name><tp:taxon-name-part taxon-name-part-type="kingdom">Fungi</tp:taxon-name-part></tp:taxon-name> (Basel, Switzerland)</source><volume>9</volume>(<issue>1</issue>): <fpage>77</fpage>. <ext-link xlink:href="10.3390/jof9010077" ext-link-type="doi" xlink:type="simple">https://doi.org/10.3390/jof9010077</ext-link></mixed-citation></ref><ref id="B9"><mixed-citation xmlns:xlink="http://www.w3.org/1999/xlink" xlink:type="simple"><person-group><name name-style="western"><surname>Breitenbach</surname><given-names>J</given-names></name></person-group> (<year>1991</year>) <tp:taxon-name><tp:taxon-name-part taxon-name-part-type="kingdom">Fungi</tp:taxon-name-part></tp:taxon-name> of Switzerland. Volume 3, Boletes and Agarics 1. Verlag Mycologia, Luzern, Switzerland.</mixed-citation></ref><ref id="B4"><mixed-citation xmlns:xlink="http://www.w3.org/1999/xlink" xlink:type="simple"><person-group><name name-style="western"><surname>Ballero</surname><given-names>M</given-names></name><name name-style="western"><surname>Contu</surname><given-names>M</given-names></name></person-group> (<year>1990</year>) <article-title>A new species of <italic><tp:taxon-name><tp:taxon-name-part taxon-name-part-type="genus">Calocybe</tp:taxon-name-part></tp:taxon-name></italic> (<tp:taxon-name><tp:taxon-name-part taxon-name-part-type="order">Agaricales</tp:taxon-name-part></tp:taxon-name>, Lyophylleae) from litoral pine woods of Sardinia (Italy).</article-title><source>Mycotaxon</source><volume>39</volume>: <fpage>473</fpage>–<lpage>476</lpage>.</mixed-citation></ref><ref id="B60"><mixed-citation xmlns:xlink="http://www.w3.org/1999/xlink" xlink:type="simple"><person-group><name name-style="western"><surname>Trudell</surname><given-names>S</given-names></name><name name-style="western"><surname>Ammirati</surname><given-names>J</given-names></name></person-group> (<year>2009</year>) Mushrooms of the Pacific Northwest. In Timber Press Field Guides, Timber Press, Portland, OR, USA, 112–113.</mixed-citation></ref><ref id="B12"><mixed-citation xmlns:xlink="http://www.w3.org/1999/xlink" xlink:type="simple"><person-group><name name-style="western"><surname>Davis</surname><given-names>R</given-names></name><name name-style="western"><surname>Sommer</surname><given-names>R</given-names></name><name name-style="western"><surname>John</surname><given-names>A</given-names></name></person-group> (<year>2012</year>) Field Guide to Mushrooms of Western North America; University of California Press, Berkeley, CA, USA, 139 pp.</mixed-citation></ref></ref-list></tp:taxon-treatment>
