# Supplementary material for: ﻿Morpho-phylogenetic analyses of two novel edible mushrooms from China and a mini review of Lyophyllum (Agaricales, Lyophyllaceae) cultivation and bioactivities
Source: MycoKeys. 2025 Jan 23;112:307–34. doi: 10.3897/mycokeys.112.141615 (PMC11783088; doi:10.3897/mycokeys.112.141615)
Supplement: XML Treatment for Lyophyllum pallidofumosum [file mycokeys.112.141615-treatment2.xml]

<!DOCTYPE tp:taxon-treatment
  PUBLIC "-//TaxonX//DTD Taxonomic Treatment Publishing DTD v0 20100105//EN" "tax-treatment-NSO.dtd">
<tp:taxon-treatment xmlns:tp="http://www.plazi.org/taxpub"><tp:treatment-meta><kwd-group><label>Taxon classification</label><kwd>
                <named-content content-type="kingdom">Fungi</named-content>
              </kwd><kwd>
                <named-content content-type="order">Agaricales</named-content>
              </kwd><kwd>
                <named-content content-type="family">Lyophyllaceae</named-content>
              </kwd></kwd-group><mixed-citation publication-type="journal"><person-group><name><surname>Tang</surname><given-names>Song-Ming</given-names></name><name><surname>Yu</surname><given-names>Feng-Ming</given-names></name><name><surname>Karunarathna</surname><given-names>Samantha C.</given-names></name><name><surname>Luo</surname><given-names>Zong-Long</given-names></name><name><surname>Niu</surname><given-names>Kai-Yang</given-names></name><name><surname>Li</surname><given-names>Rui-Yu</given-names></name><name><surname>Li</surname><given-names>Lin</given-names></name><name><surname>Su</surname><given-names>Xi-Jun</given-names></name><name><surname>Li</surname><given-names>Shu-Hong</given-names></name></person-group><article-title>﻿Morpho-phylogenetic analyses of two novel edible mushrooms from China and a mini review of <italic><tp:taxon-name><tp:taxon-name-part taxon-name-part-type="genus" reg="Lyophyllum">Lyophyllum</tp:taxon-name-part></tp:taxon-name></italic> (<tp:taxon-name><tp:taxon-name-part taxon-name-part-type="order">Agaricales</tp:taxon-name-part></tp:taxon-name>, <tp:taxon-name><tp:taxon-name-part taxon-name-part-type="family">Lyophyllaceae</tp:taxon-name-part></tp:taxon-name>) cultivation and bioactivities</article-title><source>MycoKeys</source><day>23</day><month>01</month><year>2025</year><volume>112</volume><fpage>307</fpage><lpage>334</lpage><pub-id pub-id-type="doi">10.3897/mycokeys.112.141615</pub-id></mixed-citation></tp:treatment-meta><tp:nomenclature><label>﻿</label><tp:taxon-name>
              <object-id xmlns:xlink="http://www.w3.org/1999/xlink" content-type="arpha" xlink:type="simple">531101CA-8738-51DA-B0DF-17D6DDC079FC</object-id>
              <tp:taxon-name-part taxon-name-part-type="genus" reg="Lyophyllum">Lyophyllum</tp:taxon-name-part>
              <tp:taxon-name-part taxon-name-part-type="species" reg="pallidofumosum">pallidofumosum</tp:taxon-name-part>
            </tp:taxon-name><tp:taxon-authority>Y.H. Ma, W.M. Chen &amp; Y.C. Zhao, in Ma, Liu, Zhao, Chen &amp; Zhao, Phytotaxa 576(2): 178 (2022)</tp:taxon-authority><xref ref-type="fig" rid="F2">Figs 2C–F</xref><xref ref-type="fig" rid="F5">, 5</xref><xref ref-type="fig" rid="F6">, 6</xref></tp:nomenclature><tp:treatment-sec sec-type="description" id="SECID0EWTBG"><title>Description.</title><p><bold><italic>Pileus</italic></bold> 2.0–6.0 cm diameter, fleshy, fragile, hemispherical, becoming convex with age, smooth on the surface, dry, grayish orange (#e4dfdb) on the center, soft orange (#dbcca9) with margin, slightly depressed to papilla of center, deflexed to inflexed of margin; pileus context thick, 0.2–0.3 cm wide, white (#fcfcfc). Lamellae moderately close together, arcuate, subdecurrent to decurrent, broad, white (#fcfcfc), unchanging color when injured, 2–3 tiers, 0.2–0.3 cm wide, edge even or entire. <bold><italic>Stipe</italic></bold> 4–7 × 0.9–1.1 cm, wide bulbous at the base, smooth; stipe context white (#fcfcfc), 1.2–3.0 cm wide, bulbous at the base, smooth; stipe context white (#fcfcfc), unchanging in color when injured. The odor and taste were not distinctive.</p><p><bold><italic>Basidiospores</italic></bold> [73/2/2] 4.5–6.6 × 4.0–5.9 μm, (Q = 1.0–1.3, Qm = 1.11 ± 0.10), av. 5.38 ± 0.59 × 4.89 ± 0.61 μm, globose, subglobose to broadly ellipsoid, hyaline, smooth. Basidia 19–28 (–35) × 10–15 μm (N = 20), av. 25.6 ± 4.1 × 12.1 ± 1.64 μm, mostly 2-spored, rarely 4-spored, sterigmata long 2.9–4.1 μm, sometimes with basal clamp connections, clavate, siderophilous granulations. <bold><italic>Subhymenium</italic></bold> is composed of moderately thin-walled hyphae, 15–20 μm thick, with 1–2 layers of ovoid, fusiform to narrowly cylindrical hyphae, 3–7 × 2–4 μm. <bold><italic>Hymenophoral trama</italic></bold> regular, 110–160 μm wide, consisting of thin and hyaline hyphae, some with clamp connections, narrowly cylindrical hyphal elements 2–5 μm wide. <bold><italic>Cheilocystidia</italic></bold> were 10–15 × 4–6 μm, av. 12.2 ± 1.8 × 5.0 ± 0.4 μm, narrowly cylindrical or narrowly clavate, rarely apex flexed, mostly narrowing with apex, thin-walled. <bold><italic>Pleurocystidia</italic></bold> were 12–18 × 4–6 μm in size and av. 14.8 ± 4.1 × 4.4 ± 1.1 μm, narrowly cylindrical or narrowly clavate, rarely apex flexed, mostly narrowing with apex, thin-walled. <bold><italic>Pileipellis</italic></bold> is an interwoven trichodermium composed of almost hyaline interwoven filamentous hyphae, terminal cells 2–5 μm wide, almost cylindrical to subcylindrical, occasional hyphal tips flexuous and sometimes inflate, and some with clamp connections. <bold><italic>Stipitipellis</italic></bold> composed of appressed, parallel, thin-walled, 2–4 µm wide, fusiform, thin-walled. <bold><italic>Clamp connections</italic></bold> are present at some septa in the pileipellis, lamellae, and stipitipellis.</p><fig id="F5" position="float" orientation="portrait"><object-id xmlns:xlink="http://www.w3.org/1999/xlink" content-type="doi" xlink:type="simple">10.3897/mycokeys.112.141615.figure5</object-id><object-id xmlns:xlink="http://www.w3.org/1999/xlink" content-type="arpha" xlink:type="simple">775DC76B-56AF-5642-ABE3-6D7003B489A7</object-id><label>Figure 5.</label><caption><p><italic><tp:taxon-name><tp:taxon-name-part taxon-name-part-type="genus" reg="Lyophyllum">Lyophyllum</tp:taxon-name-part><tp:taxon-name-part taxon-name-part-type="species" reg="pallidofumosum">pallidofumosum</tp:taxon-name-part></tp:taxon-name></italic> L6883 (HKAS 135649) <bold>A</bold> cheilocystidia <bold>B</bold> pleurocystidia <bold>C</bold> basidia <bold>D</bold> cheilocystidia <bold>E</bold> clamp connections <bold>F</bold> basidiospores. Scale bars: 10 μm.</p></caption><graphic xmlns:xlink="http://www.w3.org/1999/xlink" xlink:href="mycokeys-112-307-g005.jpg" position="float" orientation="portrait" xlink:type="simple" id="oo_1231081.jpg"><uri content-type="original_file" xlink:type="simple">https://binary.pensoft.net/fig/1231081</uri></graphic></fig></tp:treatment-sec><tp:treatment-sec sec-type="habitat" id="SECID0EEWBG"><title>Habitat.</title><p>Clustered, it occurs in the Sichuan and Yunnan provinces.</p></tp:treatment-sec><tp:treatment-sec sec-type="Additional species examined" id="SECID0EJWBG"><title>Additional species examined.</title><p>China • Chongqing Municipality, elev. 1,980 m, October 12, 2023, Song-Ming Tang, L6883, HKAS 135649; • Chongqing Municipality, elev. 2,152 m, L6884, October 12, 2023, Song-Ming Tang, HKAS 135650.</p></tp:treatment-sec><tp:treatment-sec sec-type="notes" id="SECID0EOWBG"><title>Notes.</title><p><italic><tp:taxon-name><tp:taxon-name-part taxon-name-part-type="genus" reg="Lyophyllum">Lyophyllum</tp:taxon-name-part><tp:taxon-name-part taxon-name-part-type="species" reg="pallidofumosum">pallidofumosum</tp:taxon-name-part></tp:taxon-name></italic>, a new edible mushroom, has been published by <xref ref-type="bibr" rid="B39">Ma et al. (2022)</xref>. However, the original description of <italic><tp:taxon-name><tp:taxon-name-part taxon-name-part-type="genus" reg="Lyophyllum">L.</tp:taxon-name-part><tp:taxon-name-part taxon-name-part-type="species" reg="pallidofumosum">pallidofumosum</tp:taxon-name-part></tp:taxon-name></italic> lacks cheilocystidia, pleurocystidia, pileipellis, and stipitipellis. Thus, in this study, we provide a more comprehensive description of <italic><tp:taxon-name><tp:taxon-name-part taxon-name-part-type="genus" reg="Lyophyllum">L.</tp:taxon-name-part><tp:taxon-name-part taxon-name-part-type="species" reg="pallidofumosum">pallidofumosum</tp:taxon-name-part></tp:taxon-name></italic>.</p><fig id="F6" position="float" orientation="portrait"><object-id xmlns:xlink="http://www.w3.org/1999/xlink" content-type="doi" xlink:type="simple">10.3897/mycokeys.112.141615.figure6</object-id><object-id xmlns:xlink="http://www.w3.org/1999/xlink" content-type="arpha" xlink:type="simple">2512ABE3-BF28-58AB-A10C-F5CBE8E74DD8</object-id><label>Figure 6.</label><caption><p><italic><tp:taxon-name><tp:taxon-name-part taxon-name-part-type="genus" reg="Lyophyllum">Lyophyllum</tp:taxon-name-part><tp:taxon-name-part taxon-name-part-type="species" reg="pallidofumosum">pallidofumosum</tp:taxon-name-part></tp:taxon-name></italic> (L6883, HKAS 135649) <bold>A</bold> pileipellis <bold>B</bold> stipitipellis. Scale bars: 10 μm.</p></caption><graphic xmlns:xlink="http://www.w3.org/1999/xlink" xlink:href="mycokeys-112-307-g006.jpg" position="float" orientation="portrait" xlink:type="simple" id="oo_1231082.jpg"><uri content-type="original_file" xlink:type="simple">https://binary.pensoft.net/fig/1231082</uri></graphic></fig></tp:treatment-sec><tp:treatment-sec><!--Section generated to contain objects referenced in tp:taxon-treatment.--><fig id="F2" position="float" orientation="portrait"><object-id xmlns:xlink="http://www.w3.org/1999/xlink" content-type="doi" xlink:type="simple">10.3897/mycokeys.112.141615.figure2</object-id><object-id xmlns:xlink="http://www.w3.org/1999/xlink" content-type="arpha" xlink:type="simple">F473F487-8E4D-5FA2-AEBF-9A8821C9AC73</object-id><label>Figure 2.</label><caption><p>Fresh basidiomata of the two new <italic><tp:taxon-name><tp:taxon-name-part taxon-name-part-type="genus" reg="Lyophyllum">Lyophyllum</tp:taxon-name-part></tp:taxon-name></italic> species <bold>A, B</bold><italic><tp:taxon-name><tp:taxon-name-part taxon-name-part-type="genus" reg="Lyophyllum">L.</tp:taxon-name-part><tp:taxon-name-part taxon-name-part-type="species" reg="edulis">edulis</tp:taxon-name-part></tp:taxon-name></italic> (A L6737 holotype, B L6741) <bold>C–F</bold><italic><tp:taxon-name><tp:taxon-name-part taxon-name-part-type="genus" reg="Lyophyllum">L.</tp:taxon-name-part><tp:taxon-name-part taxon-name-part-type="species" reg="pallidofumosum">pallidofumosum</tp:taxon-name-part></tp:taxon-name></italic> (<bold>C</bold> L5100, D L5099, <bold>E, F</bold> L6883). Scale bars: 1 cm.</p></caption><graphic xmlns:xlink="http://www.w3.org/1999/xlink" xlink:href="mycokeys-112-307-g002.jpg" position="float" orientation="portrait" xlink:type="simple" id="oo_1231078.jpg"><uri content-type="original_file" xlink:type="simple">https://binary.pensoft.net/fig/1231078</uri></graphic></fig></tp:treatment-sec><ref-list><ref id="B39"><mixed-citation xmlns:xlink="http://www.w3.org/1999/xlink" xlink:type="simple"><person-group><name name-style="western"><surname>Ma</surname><given-names>YH</given-names></name><name name-style="western"><surname>Liu</surname><given-names>P</given-names></name><name name-style="western"><surname>Zhao</surname><given-names>ZY</given-names></name><name name-style="western"><surname>Chen</surname><given-names>WM</given-names></name><name name-style="western"><surname>Zhao</surname><given-names>YC</given-names></name></person-group> (<year>2022</year>) <article-title><italic><tp:taxon-name><tp:taxon-name-part taxon-name-part-type="genus">Lyophyllum</tp:taxon-name-part><tp:taxon-name-part taxon-name-part-type="species">pallidofumosum</tp:taxon-name-part></tp:taxon-name></italic> sp. nov. (<tp:taxon-name><tp:taxon-name-part taxon-name-part-type="family">Lyophyllaceae</tp:taxon-name-part></tp:taxon-name>, <tp:taxon-name><tp:taxon-name-part taxon-name-part-type="order">Agaricales</tp:taxon-name-part></tp:taxon-name>), from southwestern China.</article-title><source>Phytotaxa</source><volume>576</volume>(<issue>2</issue>): <fpage>173</fpage>–<lpage>183</lpage>. <ext-link xlink:href="10.11646/phytotaxa.576.2.3" ext-link-type="doi" xlink:type="simple">https://doi.org/10.11646/phytotaxa.576.2.3</ext-link></mixed-citation></ref></ref-list></tp:taxon-treatment>
