# Supplementary material for: ﻿Morpho-phylogenetic analyses of two novel edible mushrooms from China and a mini review of Lyophyllum (Agaricales, Lyophyllaceae) cultivation and bioactivities
Source: MycoKeys. 2025 Jan 23;112:307–34. doi: 10.3897/mycokeys.112.141615 (PMC11783088; doi:10.3897/mycokeys.112.141615)
Supplement: XML Treatment for Lyophyllum sinense [file mycokeys.112.141615-treatment3.xml]

<!DOCTYPE tp:taxon-treatment
  PUBLIC "-//TaxonX//DTD Taxonomic Treatment Publishing DTD v0 20100105//EN" "tax-treatment-NSO.dtd">
<tp:taxon-treatment xmlns:tp="http://www.plazi.org/taxpub"><tp:treatment-meta><kwd-group><label>Taxon classification</label><kwd>
                <named-content content-type="kingdom">Fungi</named-content>
              </kwd><kwd>
                <named-content content-type="order">Agaricales</named-content>
              </kwd><kwd>
                <named-content content-type="family">Lyophyllaceae</named-content>
              </kwd></kwd-group><mixed-citation publication-type="journal"><person-group><name><surname>Tang</surname><given-names>Song-Ming</given-names></name><name><surname>Yu</surname><given-names>Feng-Ming</given-names></name><name><surname>Karunarathna</surname><given-names>Samantha C.</given-names></name><name><surname>Luo</surname><given-names>Zong-Long</given-names></name><name><surname>Niu</surname><given-names>Kai-Yang</given-names></name><name><surname>Li</surname><given-names>Rui-Yu</given-names></name><name><surname>Li</surname><given-names>Lin</given-names></name><name><surname>Su</surname><given-names>Xi-Jun</given-names></name><name><surname>Li</surname><given-names>Shu-Hong</given-names></name></person-group><article-title>﻿Morpho-phylogenetic analyses of two novel edible mushrooms from China and a mini review of <italic><tp:taxon-name><tp:taxon-name-part taxon-name-part-type="genus" reg="Lyophyllum">Lyophyllum</tp:taxon-name-part></tp:taxon-name></italic> (<tp:taxon-name><tp:taxon-name-part taxon-name-part-type="order">Agaricales</tp:taxon-name-part></tp:taxon-name>, <tp:taxon-name><tp:taxon-name-part taxon-name-part-type="family">Lyophyllaceae</tp:taxon-name-part></tp:taxon-name>) cultivation and bioactivities</article-title><source>MycoKeys</source><day>23</day><month>01</month><year>2025</year><volume>112</volume><fpage>307</fpage><lpage>334</lpage><pub-id pub-id-type="doi">10.3897/mycokeys.112.141615</pub-id></mixed-citation></tp:treatment-meta><tp:nomenclature><label>﻿</label><tp:taxon-name>
              <object-id xmlns:xlink="http://www.w3.org/1999/xlink" content-type="arpha" xlink:type="simple">0B170E82-6D40-5461-909A-7F97218AE929</object-id>
              <tp:taxon-name-part taxon-name-part-type="genus" reg="Lyophyllum">Lyophyllum</tp:taxon-name-part>
              <tp:taxon-name-part taxon-name-part-type="species" reg="sinense">sinense</tp:taxon-name-part>
              <object-id xmlns:xlink="http://www.w3.org/1999/xlink" content-type="mycobank" xlink:type="simple">855911</object-id>
            </tp:taxon-name><tp:taxon-authority>S.M. Tang &amp; S.H. Li</tp:taxon-authority><tp:taxon-status xmlns:xlink="http://www.w3.org/1999/xlink" xlink:type="simple">sp. nov.</tp:taxon-status><xref ref-type="fig" rid="F7">Figs 7A, B</xref><xref ref-type="fig" rid="F8">, 8</xref><xref ref-type="fig" rid="F9">, 9</xref></tp:nomenclature><tp:treatment-sec sec-type="etymology" id="SECID0EL1BG"><title>Etymology.</title><p>The epithet “sinense” refers to the country “China,” where this fungus was first discovered.</p></tp:treatment-sec><tp:treatment-sec sec-type="Holotype" id="SECID0E11BG"><title>Holotype.</title><p>China • Yunnan Province: Chuxiong Prefecture, Wuding County, elev. 2,119 m, 6 September 2023, Song-Ming Tang, L5090 (HKAS 144417!).</p></tp:treatment-sec><tp:treatment-sec sec-type="description" id="SECID0E61BG"><title>Description.</title><p><bold><italic>Pileus</italic></bold> 2.0–3.0 cm diameter, fleshy, fragile, hemispherical, becoming convex with age, abundant black floccus on the surface, dry, dark grayish orange (#a4a3a0) on the center, grayish yellow (#cac4b0) with margin, slightly depressed of center, involute of margin; pileus context thick, 0.3–0.5 cm wide, white (#fcfcfc). <bold><italic>Lamellae</italic></bold> moderately close together, arcuate, subdecurrent to decurrent, broad, white (#fcfcfc), grey dark orange (#a4a3a0) when injured, 3–4 tiers, 0.3–0.4 cm wide, edge even or entire. <bold><italic>Stipe</italic></bold> 3.0–4.0 × 0.9–1.8 cm, cylindrical to clavate, dark grayish orange (#a4a3a0) points and lines on the surface, bulbous at the base, smooth; stipe context white (#fcfcfc), changing to grayish orange (#c2bbab) when injured. The odor and taste were not distinctive.</p><fig id="F7" position="float" orientation="portrait"><object-id xmlns:xlink="http://www.w3.org/1999/xlink" content-type="doi" xlink:type="simple">10.3897/mycokeys.112.141615.figure7</object-id><object-id xmlns:xlink="http://www.w3.org/1999/xlink" content-type="arpha" xlink:type="simple">A369D0EE-A42D-5CDF-8A05-2F8E209BFDC0</object-id><label>Figure 7.</label><caption><p>Fresh basidiomata of two <italic><tp:taxon-name><tp:taxon-name-part taxon-name-part-type="genus" reg="Lyophyllum">Lyophyllum</tp:taxon-name-part></tp:taxon-name></italic> species <bold>A, B</bold><italic><tp:taxon-name><tp:taxon-name-part taxon-name-part-type="genus" reg="Lyophyllum">L.</tp:taxon-name-part><tp:taxon-name-part taxon-name-part-type="species" reg="sinense">sinense</tp:taxon-name-part></tp:taxon-name></italic> (L5090 holotype) <bold>C, D</bold><italic><tp:taxon-name><tp:taxon-name-part taxon-name-part-type="genus" reg="Lyophyllum">L.</tp:taxon-name-part><tp:taxon-name-part taxon-name-part-type="species" reg="shimeji">shimeji</tp:taxon-name-part></tp:taxon-name></italic> (HKAS135647). Scale bars: 1 cm.</p></caption><graphic xmlns:xlink="http://www.w3.org/1999/xlink" xlink:href="mycokeys-112-307-g007.jpg" position="float" orientation="portrait" xlink:type="simple" id="oo_1231083.jpg"><uri content-type="original_file" xlink:type="simple">https://binary.pensoft.net/fig/1231083</uri></graphic></fig><p><bold><italic>Basidiospores</italic></bold> [68/2/2] 6.1–8.6 × 5.5–7.1 μm, (Q = 1.0–1.3, Qm = 1.21 ± 0.12), av. 7.28 ± 0.68 × 6.07 ± 0.62 μm, quadrangular to very broadly fusiform, hyaline, smooth. Basidia 28–41 × 8–10 μm (N = 20), av. 34.6 ± 4.0 × 9.5 ± 0.53 μm, mostly 4-spored, rarely 2-spored, sterigmata long 2.2–3.9 μm, sometimes with basal clamp connections, clavate, siderophilous granulations. <bold><italic>Subhymenium</italic></bold> is composed of moderately thin-walled hyphae, 40–60 μm thick, with 2–3 layers of ovoid, fusiform to narrowly cylindrical hyphae, 5–7 × 2–4 μm. <bold><italic>Hymenophoral trama</italic></bold> regular, 130–180 μm wide, consisting of thin and hyaline hyphae, some with clamp connections, narrowly cylindrical hyphal elements, 4–7 μm wide. <bold><italic>Cheilocystidia</italic></bold> were 14–23 × 3–5 μm, av. 17.6 ± 2.4 × 4.1 ± 0.7 μm, narrowly cylindrical or narrowly clavate, thin-walled. <bold><italic>Pleurocystidia</italic></bold> were 10–25 × 3–6 μm in size and av. 17.2 ± 3.2 × 4.3 ± 1.1 μm, narrowly cylindrical or narrowly clavate, thin-walled. <bold><italic>Pileipellis</italic></bold> colorless and hyaline in 5% KOH solution, parallel, thin-walled, almost cylindrical to subcylindrical, filamentous hyphae 2–3 μm wide. <bold><italic>Stipitipellis</italic></bold> composed of appressed, parallel, thin-walled, hyphae 2–4 µm wide. <bold><italic>Clamp connections</italic></bold> are present at some septa in the pileipellis, lamellae, and stipitipellis.</p><fig id="F8" position="float" orientation="portrait"><object-id xmlns:xlink="http://www.w3.org/1999/xlink" content-type="doi" xlink:type="simple">10.3897/mycokeys.112.141615.figure8</object-id><object-id xmlns:xlink="http://www.w3.org/1999/xlink" content-type="arpha" xlink:type="simple">FC996690-EC75-576E-8F24-B324CB9947D5</object-id><label>Figure 8.</label><caption><p><italic><tp:taxon-name><tp:taxon-name-part taxon-name-part-type="genus" reg="Lyophyllum">Lyophyllum</tp:taxon-name-part><tp:taxon-name-part taxon-name-part-type="species" reg="sinense">sinense</tp:taxon-name-part></tp:taxon-name></italic> L5090 (HKAS 144417) <bold>A</bold> cheilocystidia <bold>B</bold> basidia <bold>C</bold> pleurocystidia <bold>D</bold> basidiospores <bold>E</bold> clamp connections. Scale bars: 10 μm.</p></caption><graphic xmlns:xlink="http://www.w3.org/1999/xlink" xlink:href="mycokeys-112-307-g008.jpg" position="float" orientation="portrait" xlink:type="simple" id="oo_1231084.jpg"><uri content-type="original_file" xlink:type="simple">https://binary.pensoft.net/fig/1231084</uri></graphic></fig></tp:treatment-sec><tp:treatment-sec sec-type="habitat" id="SECID0E35BG"><title>Habitat.</title><p>Clustered in native forests in Yunnan, associated with <italic><tp:taxon-name><tp:taxon-name-part taxon-name-part-type="genus" reg="Lithocarpus">Lithocarpus</tp:taxon-name-part></tp:taxon-name></italic> sp., at the base of the trees.</p></tp:treatment-sec><tp:treatment-sec sec-type="Edibility" id="SECID0EJ6BG"><title>Edibility.</title><p>This species is an edible mushroom found in the Yunnan Province.</p></tp:treatment-sec><tp:treatment-sec sec-type="Additional species examined" id="SECID0EO6BG"><title>Additional species examined.</title><p>China • Yunnan Province, Chuxiong Prefecture, Wuding County, elev. 2,120 m, September 18, 2023, Song-Ming Tang, paratype, L5016, HKAS 144418.</p></tp:treatment-sec><tp:treatment-sec sec-type="notes" id="SECID0ET6BG"><title>Notes.</title><p>Morphologically, <italic><tp:taxon-name><tp:taxon-name-part taxon-name-part-type="genus" reg="Lyophyllum">L.</tp:taxon-name-part><tp:taxon-name-part taxon-name-part-type="species" reg="sinense">sinense</tp:taxon-name-part></tp:taxon-name></italic> is similar to <italic><tp:taxon-name><tp:taxon-name-part taxon-name-part-type="genus" reg="Lyophyllum">L.</tp:taxon-name-part><tp:taxon-name-part taxon-name-part-type="species" reg="rhombisporum">rhombisporum</tp:taxon-name-part></tp:taxon-name></italic> and <italic><tp:taxon-name><tp:taxon-name-part taxon-name-part-type="genus" reg="Lyophyllum">L.</tp:taxon-name-part><tp:taxon-name-part taxon-name-part-type="species" reg="subalpinarum">subalpinarum</tp:taxon-name-part></tp:taxon-name></italic>, with quadrangular to very broad fusiforms. However, <italic><tp:taxon-name><tp:taxon-name-part taxon-name-part-type="genus" reg="Lyophyllum">L.</tp:taxon-name-part><tp:taxon-name-part taxon-name-part-type="species" reg="rhombisporum">rhombisporum</tp:taxon-name-part></tp:taxon-name></italic> has relatively longer cheilocystidia (28–40 × 5–8 µm) and pleurocystidia (20–46 × 4–6 µm) (<xref ref-type="bibr" rid="B35">Li et al. 2023</xref>). <italic><tp:taxon-name><tp:taxon-name-part taxon-name-part-type="genus" reg="Lyophyllum">Lyophyllum</tp:taxon-name-part><tp:taxon-name-part taxon-name-part-type="species" reg="subalpinarum">subalpinarum</tp:taxon-name-part></tp:taxon-name></italic>, which lacks cheilocystidia and pleurocystidia, has a grayish-yellow pileus and hollow stipe (<xref ref-type="bibr" rid="B70">Wei et al. 2023</xref>).</p><fig id="F9" position="float" orientation="portrait"><object-id xmlns:xlink="http://www.w3.org/1999/xlink" content-type="doi" xlink:type="simple">10.3897/mycokeys.112.141615.figure9</object-id><object-id xmlns:xlink="http://www.w3.org/1999/xlink" content-type="arpha" xlink:type="simple">18B95369-9BF4-5628-A487-ECD2B4872CDD</object-id><label>Figure 9.</label><caption><p><italic><tp:taxon-name><tp:taxon-name-part taxon-name-part-type="genus" reg="Lyophyllum">Lyophyllum</tp:taxon-name-part><tp:taxon-name-part taxon-name-part-type="species" reg="sinense">sinense</tp:taxon-name-part></tp:taxon-name></italic> (L5090, HKAS 144417) <bold>A</bold> pileipellis <bold>B</bold> stipitipellis. Scale bars: 10 μm.</p></caption><graphic xmlns:xlink="http://www.w3.org/1999/xlink" xlink:href="mycokeys-112-307-g009.jpg" position="float" orientation="portrait" xlink:type="simple" id="oo_1231085.jpg"><uri content-type="original_file" xlink:type="simple">https://binary.pensoft.net/fig/1231085</uri></graphic></fig><p>In our multi-locus phylogeny, <italic><tp:taxon-name><tp:taxon-name-part taxon-name-part-type="genus" reg="Lyophyllum">L.</tp:taxon-name-part><tp:taxon-name-part taxon-name-part-type="species" reg="sinense">sinense</tp:taxon-name-part></tp:taxon-name></italic> was found to be closely related to <italic><tp:taxon-name><tp:taxon-name-part taxon-name-part-type="genus" reg="Lyophyllum">L.</tp:taxon-name-part><tp:taxon-name-part taxon-name-part-type="species" reg="bulborhizum">bulborhizum</tp:taxon-name-part></tp:taxon-name></italic> and <italic><tp:taxon-name><tp:taxon-name-part taxon-name-part-type="genus" reg="Lyophyllum">L.</tp:taxon-name-part><tp:taxon-name-part taxon-name-part-type="species" reg="nigrum">nigrum</tp:taxon-name-part></tp:taxon-name></italic>. However, <italic><tp:taxon-name><tp:taxon-name-part taxon-name-part-type="genus" reg="Lyophyllum">L.</tp:taxon-name-part><tp:taxon-name-part taxon-name-part-type="species" reg="bulborhizum">bulborhizum</tp:taxon-name-part></tp:taxon-name></italic>, mostly solitary, has a relatively bulbous at the stipe base; stipitipellis has abundant caulocystidia on the surface (<xref ref-type="bibr" rid="B35">Li et al. 2023</xref>). The <abbrev xmlns:xlink="http://www.w3.org/1999/xlink" xlink:title="internal transcribed spacer" id="ABBRID0EHEAI" xlink:type="simple">ITS</abbrev> sequence difference between <italic><tp:taxon-name><tp:taxon-name-part taxon-name-part-type="genus" reg="Lyophyllum">L.</tp:taxon-name-part><tp:taxon-name-part taxon-name-part-type="species" reg="sinense">sinense</tp:taxon-name-part></tp:taxon-name></italic> (L5090, holotype) and <italic><tp:taxon-name><tp:taxon-name-part taxon-name-part-type="genus" reg="Lyophyllum">L.</tp:taxon-name-part><tp:taxon-name-part taxon-name-part-type="species" reg="bulborhizum">bulborhizum</tp:taxon-name-part></tp:taxon-name></italic> (L5083, holotype) was 1.99% (11/552, not including gaps). <italic><tp:taxon-name><tp:taxon-name-part taxon-name-part-type="genus" reg="Lyophyllum">Lyophyllum</tp:taxon-name-part><tp:taxon-name-part taxon-name-part-type="species" reg="nigrum">nigrum</tp:taxon-name-part></tp:taxon-name></italic> has relatively narrower lamellae (0.1–0.2 cm) and abundant caulocystidia on its surface (<xref ref-type="bibr" rid="B35">Li et al. 2023</xref>); the <abbrev xmlns:xlink="http://www.w3.org/1999/xlink" xlink:title="internal transcribed spacer" id="ABBRID0EQFAI" xlink:type="simple">ITS</abbrev> sequence difference between <italic><tp:taxon-name><tp:taxon-name-part taxon-name-part-type="genus" reg="Lyophyllum">L.</tp:taxon-name-part><tp:taxon-name-part taxon-name-part-type="species" reg="nigrum">nigrum</tp:taxon-name-part></tp:taxon-name></italic> (L5091, holotype) and <italic><tp:taxon-name><tp:taxon-name-part taxon-name-part-type="genus" reg="Lyophyllum">L.</tp:taxon-name-part><tp:taxon-name-part taxon-name-part-type="species" reg="sinense">sinense</tp:taxon-name-part></tp:taxon-name></italic> (L5090, holotype) was 3.62% (20/552, not including gaps).</p></tp:treatment-sec><ref-list><ref id="B35"><mixed-citation xmlns:xlink="http://www.w3.org/1999/xlink" xlink:type="simple"><person-group><name name-style="western"><surname>Li</surname><given-names>SH</given-names></name><name name-style="western"><surname>Tang</surname><given-names>SM</given-names></name><name name-style="western"><surname>He</surname><given-names>J</given-names></name><name name-style="western"><surname>Zhou</surname><given-names>DQ</given-names></name></person-group> (<year>2023</year>) <article-title>Two new edible <italic><tp:taxon-name><tp:taxon-name-part taxon-name-part-type="genus">Lyophyllum</tp:taxon-name-part></tp:taxon-name></italic> species from Tibetan areas, China.</article-title><source>Diversity</source><volume>15</volume>(<issue>9</issue>): <fpage>1027</fpage>. <ext-link xlink:href="10.3390/d15091027" ext-link-type="doi" xlink:type="simple">https://doi.org/10.3390/d15091027</ext-link></mixed-citation></ref><ref id="B70"><mixed-citation xmlns:xlink="http://www.w3.org/1999/xlink" xlink:type="simple"><person-group><name name-style="western"><surname>Wei</surname><given-names>SW</given-names></name><name name-style="western"><surname>Lu</surname><given-names>BY</given-names></name><name name-style="western"><surname>Wang</surname><given-names>Y</given-names></name><name name-style="western"><surname>Dou</surname><given-names>WJ</given-names></name><name name-style="western"><surname>Wang</surname><given-names>Q</given-names></name><name name-style="western"><surname>Li</surname><given-names>Y</given-names></name></person-group> (<year>2023</year>) <article-title>Morphology and phylogeny of Lyophylloid mushrooms in China with description of four new species.</article-title><source>Journal of <tp:taxon-name><tp:taxon-name-part taxon-name-part-type="kingdom">Fungi</tp:taxon-name-part></tp:taxon-name> (Basel, Switzerland)</source><volume>9</volume>(<issue>1</issue>): <fpage>77</fpage>. <ext-link xlink:href="10.3390/jof9010077" ext-link-type="doi" xlink:type="simple">https://doi.org/10.3390/jof9010077</ext-link></mixed-citation></ref></ref-list></tp:taxon-treatment>
