# Supplementary material for: ﻿Morpho-phylogenetic analyses of two novel edible mushrooms from China and a mini review of Lyophyllum (Agaricales, Lyophyllaceae) cultivation and bioactivities
Source: MycoKeys. 2025 Jan 23;112:307–34. doi: 10.3897/mycokeys.112.141615 (PMC11783088; doi:10.3897/mycokeys.112.141615)
Supplement: XML Treatment for Lyophyllum shimeji [file mycokeys.112.141615-treatment4.xml]

<!DOCTYPE tp:taxon-treatment
  PUBLIC "-//TaxonX//DTD Taxonomic Treatment Publishing DTD v0 20100105//EN" "tax-treatment-NSO.dtd">
<tp:taxon-treatment xmlns:tp="http://www.plazi.org/taxpub"><tp:treatment-meta><kwd-group><label>Taxon classification</label><kwd>
                <named-content content-type="kingdom">Fungi</named-content>
              </kwd><kwd>
                <named-content content-type="order">Agaricales</named-content>
              </kwd><kwd>
                <named-content content-type="family">Lyophyllaceae</named-content>
              </kwd></kwd-group><mixed-citation publication-type="journal"><person-group><name><surname>Tang</surname><given-names>Song-Ming</given-names></name><name><surname>Yu</surname><given-names>Feng-Ming</given-names></name><name><surname>Karunarathna</surname><given-names>Samantha C.</given-names></name><name><surname>Luo</surname><given-names>Zong-Long</given-names></name><name><surname>Niu</surname><given-names>Kai-Yang</given-names></name><name><surname>Li</surname><given-names>Rui-Yu</given-names></name><name><surname>Li</surname><given-names>Lin</given-names></name><name><surname>Su</surname><given-names>Xi-Jun</given-names></name><name><surname>Li</surname><given-names>Shu-Hong</given-names></name></person-group><article-title>﻿Morpho-phylogenetic analyses of two novel edible mushrooms from China and a mini review of <italic><tp:taxon-name><tp:taxon-name-part taxon-name-part-type="genus" reg="Lyophyllum">Lyophyllum</tp:taxon-name-part></tp:taxon-name></italic> (<tp:taxon-name><tp:taxon-name-part taxon-name-part-type="order">Agaricales</tp:taxon-name-part></tp:taxon-name>, <tp:taxon-name><tp:taxon-name-part taxon-name-part-type="family">Lyophyllaceae</tp:taxon-name-part></tp:taxon-name>) cultivation and bioactivities</article-title><source>MycoKeys</source><day>23</day><month>01</month><year>2025</year><volume>112</volume><fpage>307</fpage><lpage>334</lpage><pub-id pub-id-type="doi">10.3897/mycokeys.112.141615</pub-id></mixed-citation></tp:treatment-meta><tp:nomenclature><label>﻿</label><tp:taxon-name>
              <object-id xmlns:xlink="http://www.w3.org/1999/xlink" content-type="arpha" xlink:type="simple">18303D58-D974-5E26-A17D-54C6D4C84675</object-id>
              <tp:taxon-name-part taxon-name-part-type="genus" reg="Lyophyllum">Lyophyllum</tp:taxon-name-part>
              <tp:taxon-name-part taxon-name-part-type="species" reg="shimeji">shimeji</tp:taxon-name-part>
            </tp:taxon-name><tp:taxon-authority>(Kawam.) Hongo, Trans. Mycol. Soc. Japan 12(2): 90 (1971)</tp:taxon-authority><xref ref-type="fig" rid="F7">Figs 7C, D</xref><xref ref-type="fig" rid="F10">, 10</xref><xref ref-type="fig" rid="F11">, 11</xref></tp:nomenclature><tp:treatment-sec sec-type="description" id="SECID0E2HAI"><title>Description.</title><p><bold><italic>Pileus</italic></bold> 2.0–3.0 cm diameter, fleshy, fragile, hemispherical, becoming convex with age, abundant black floccus on the surface, dry, dark orange (#756450), slightly depressed of center, deflexed to inflexed of margin; pileus context thick, 0.5–0.7 cm wide, white (#fcfcfc). <bold><italic>Lamellae</italic></bold> moderately close together, arcuate, subdecurrent to decurrent, broad, white (#fcfcfc), unchanging color when injured, 3–4 tiers, 0.3–0.4 cm wide, edge even or entire. <bold><italic>Stipe</italic></bold> 3.0–5.1 × 1.0–1.4 cm, cylindrical to clavate, grayish yellow (#89877b) on the surface, tapering upwards, smooth; stipe context white (#fcfcfc), unchanging in color when injured. The odor and taste were not distinctive.</p><p><bold><italic>Basidiospores</italic></bold> [75/2/2] 5.4–7.3 × 4.6–6.6 μm, (Q = 1.0–1.3, Qm = 1.10 ± 0.19), av. 6.03 ± 0.38 × 5.55 ± 0.65 μm, globose, subglobose to broadly ellipsoid, smooth. <bold><italic>Basidia</italic></bold> 32–41 × 6–9 μm (N = 20), av. 36.2 ± 3.8 × 8.3 ± 1.15 μm, mostly 4-spored, rarely 2-spored, sterigmata long 3.1–4.5 μm, sometimes with basal clamp connections, clavate, siderophilous granulations. <bold><italic>Subhymenium</italic></bold> is composed of moderately thin-walled hyphae, 15–30 μm thick, with 2–3 layers of ovoid, fusiform to narrowly cylindrical hyphae, 5–8 × 3–4 μm. <bold><italic>Hymenophoral trama</italic></bold> regular, 120–180 μm wide, consisting of thin and hyaline hyphae, some with clamp connections, narrowly cylindrical hyphal elements 2–4 μm wide. <bold><italic>Cheilocystidia</italic></bold> 15–22 (–26) × 3–5 μm, av. 20.6 ± 4.4 × 4.7 ± 1.1 μm, narrowly cylindrical or narrowly clavate, thin-walled. <bold><italic>Pleurocystidia</italic></bold> were 16–20 × 3–5 μm in size and av. 18.6 ± 3.7 × 3.7 ± 0.4 μm, narrowly cylindrical or narrowly clavate, thin-walled. <bold><italic>Pileipellis</italic></bold> is an interwoven trichodermium composed of almost hyaline interwoven filamentous hyphae, terminal cells 2–4 μm wide, almost cylindrical to subcylindrical, occasional hyphal tips flexuous and sometimes inflated, and some with clamp connections. <bold><italic>Stipitipellis</italic></bold> composed of appressed, parallel, thin-walled, 3–6 μm wide. <bold><italic>Clamp connections</italic></bold> are present at some septa in the pileipellis, lamellae, and stipitipellis.</p><fig id="F10" position="float" orientation="portrait"><object-id xmlns:xlink="http://www.w3.org/1999/xlink" content-type="doi" xlink:type="simple">10.3897/mycokeys.112.141615.figure10</object-id><object-id xmlns:xlink="http://www.w3.org/1999/xlink" content-type="arpha" xlink:type="simple">9D42401B-265F-5815-A095-25D8AAEF5852</object-id><label>Figure 10.</label><caption><p><italic><tp:taxon-name><tp:taxon-name-part taxon-name-part-type="genus" reg="Lyophyllum">Lyophyllum</tp:taxon-name-part><tp:taxon-name-part taxon-name-part-type="species" reg="shimeji">shimeji</tp:taxon-name-part></tp:taxon-name></italic> (L6881) <bold>A</bold> cheilocystidia <bold>B</bold> basidia <bold>C</bold> pleurocystidia <bold>D</bold> basidia and pleurocystidia <bold>E</bold> clamp connections <bold>F</bold> basidiospores. Scale bars: 10 μm.</p></caption><graphic xmlns:xlink="http://www.w3.org/1999/xlink" xlink:href="mycokeys-112-307-g010.jpg" position="float" orientation="portrait" xlink:type="simple" id="oo_1231086.jpg"><uri content-type="original_file" xlink:type="simple">https://binary.pensoft.net/fig/1231086</uri></graphic></fig></tp:treatment-sec><tp:treatment-sec sec-type="habitat" id="SECID0EPKAI"><title>Habitat.</title><p>Clustered in the <italic><tp:taxon-name><tp:taxon-name-part taxon-name-part-type="genus" reg="Quercus">Quercus</tp:taxon-name-part></tp:taxon-name></italic>, <italic><tp:taxon-name><tp:taxon-name-part taxon-name-part-type="genus" reg="Pinus">Pinus</tp:taxon-name-part></tp:taxon-name></italic>, and mixed <italic><tp:taxon-name><tp:taxon-name-part taxon-name-part-type="genus" reg="Picea">Picea</tp:taxon-name-part></tp:taxon-name></italic> and <italic><tp:taxon-name><tp:taxon-name-part taxon-name-part-type="genus" reg="Fagus">Fagus</tp:taxon-name-part></tp:taxon-name></italic> forests. Known from China, Japan, Sweden, Finland, and Norway (<xref ref-type="bibr" rid="B17">Fujita et al. 1982</xref>; <xref ref-type="bibr" rid="B28">Kawai 1997</xref>; <xref ref-type="bibr" rid="B75">Yamanaka 2009</xref>).</p></tp:treatment-sec><tp:treatment-sec sec-type="Edibility" id="SECID0E4LAI"><title>Edibility.</title><p>This mushroom is highly appreciated and is cultivated worldwide.</p></tp:treatment-sec><tp:treatment-sec sec-type="material" id="SECID0ECMAI"><title>Additional materials examined.</title><p>China • Chongqing Municipality, elev. 1,872 m, 12 October 2023, Tong Lv, HKAS135647; ibid, 12 October 2023, Tong Lv, HKAS135648.</p></tp:treatment-sec><tp:treatment-sec sec-type="notes" id="SECID0EHMAI"><title>Notes.</title><p>The originally described <italic><tp:taxon-name><tp:taxon-name-part taxon-name-part-type="genus" reg="Lyophyllum">Lyophyllum</tp:taxon-name-part><tp:taxon-name-part taxon-name-part-type="species" reg="shimeji">shimeji</tp:taxon-name-part></tp:taxon-name></italic> was from Japan as <italic><tp:taxon-name><tp:taxon-name-part taxon-name-part-type="genus" reg="Tricholoma">Tricholoma</tp:taxon-name-part><tp:taxon-name-part taxon-name-part-type="species" reg="shimeji">shimeji</tp:taxon-name-part></tp:taxon-name></italic> Kawam.; it is a famous edible mushroom (<xref ref-type="bibr" rid="B17">Fujita et al. 1982</xref>; <xref ref-type="bibr" rid="B28">Kawai 1997</xref>; <xref ref-type="bibr" rid="B75">Yamanaka 2009</xref>). However, the description of <italic><tp:taxon-name><tp:taxon-name-part taxon-name-part-type="genus" reg="Lyophyllum">L.</tp:taxon-name-part><tp:taxon-name-part taxon-name-part-type="species" reg="shimeji">shimeji</tp:taxon-name-part></tp:taxon-name></italic> is incomplete, lacking both macroscopic and microscopic characteristics. In this study, we meticulously provided the comprehensive and detailed characteristics of <italic><tp:taxon-name><tp:taxon-name-part taxon-name-part-type="genus" reg="Lyophyllum">L.</tp:taxon-name-part><tp:taxon-name-part taxon-name-part-type="species" reg="shimeji">shimeji</tp:taxon-name-part></tp:taxon-name></italic>, enabling more precise and unequivocal identification of this species. This thorough analysis ensures that future taxonomic studies and research endeavors can accurately distinguish <italic><tp:taxon-name><tp:taxon-name-part taxon-name-part-type="genus" reg="Lyophyllum">L.</tp:taxon-name-part><tp:taxon-name-part taxon-name-part-type="species" reg="shimeji">shimeji</tp:taxon-name-part></tp:taxon-name></italic> from other similar fungal species, thereby facilitating a deeper understanding of its ecological role and potential applications in culinary and scientific contexts.</p><fig id="F11" position="float" orientation="portrait"><object-id xmlns:xlink="http://www.w3.org/1999/xlink" content-type="doi" xlink:type="simple">10.3897/mycokeys.112.141615.figure11</object-id><object-id xmlns:xlink="http://www.w3.org/1999/xlink" content-type="arpha" xlink:type="simple">2F8138D3-8F33-5B8E-B072-4F7004DCCD81</object-id><label>Figure 11.</label><caption><p><italic><tp:taxon-name><tp:taxon-name-part taxon-name-part-type="genus" reg="Lyophyllum">Lyophyllum</tp:taxon-name-part><tp:taxon-name-part taxon-name-part-type="species" reg="shimeji">shimeji</tp:taxon-name-part></tp:taxon-name></italic> (L6881) <bold>A</bold> stipitipellis <bold>B</bold> pileipellis. Scale bars: 10 μm.</p></caption><graphic xmlns:xlink="http://www.w3.org/1999/xlink" xlink:href="mycokeys-112-307-g011.jpg" position="float" orientation="portrait" xlink:type="simple" id="oo_1231087.jpg"><uri content-type="original_file" xlink:type="simple">https://binary.pensoft.net/fig/1231087</uri></graphic></fig></tp:treatment-sec><tp:treatment-sec><!--Section generated to contain objects referenced in tp:taxon-treatment.--><fig id="F7" position="float" orientation="portrait"><object-id xmlns:xlink="http://www.w3.org/1999/xlink" content-type="doi" xlink:type="simple">10.3897/mycokeys.112.141615.figure7</object-id><object-id xmlns:xlink="http://www.w3.org/1999/xlink" content-type="arpha" xlink:type="simple">A369D0EE-A42D-5CDF-8A05-2F8E209BFDC0</object-id><label>Figure 7.</label><caption><p>Fresh basidiomata of two <italic><tp:taxon-name><tp:taxon-name-part taxon-name-part-type="genus" reg="Lyophyllum">Lyophyllum</tp:taxon-name-part></tp:taxon-name></italic> species <bold>A, B</bold><italic><tp:taxon-name><tp:taxon-name-part taxon-name-part-type="genus" reg="Lyophyllum">L.</tp:taxon-name-part><tp:taxon-name-part taxon-name-part-type="species" reg="sinense">sinense</tp:taxon-name-part></tp:taxon-name></italic> (L5090 holotype) <bold>C, D</bold><italic><tp:taxon-name><tp:taxon-name-part taxon-name-part-type="genus" reg="Lyophyllum">L.</tp:taxon-name-part><tp:taxon-name-part taxon-name-part-type="species" reg="shimeji">shimeji</tp:taxon-name-part></tp:taxon-name></italic> (HKAS135647). Scale bars: 1 cm.</p></caption><graphic xmlns:xlink="http://www.w3.org/1999/xlink" xlink:href="mycokeys-112-307-g007.jpg" position="float" orientation="portrait" xlink:type="simple" id="oo_1231083.jpg"><uri content-type="original_file" xlink:type="simple">https://binary.pensoft.net/fig/1231083</uri></graphic></fig></tp:treatment-sec><ref-list><ref id="B17"><mixed-citation xmlns:xlink="http://www.w3.org/1999/xlink" xlink:type="simple"><person-group><name name-style="western"><surname>Fujita</surname><given-names>H</given-names></name><name name-style="western"><surname>Itoh</surname><given-names>T</given-names></name><name name-style="western"><surname>Kobayashi</surname><given-names>F</given-names></name><name name-style="western"><surname>Ogawa</surname><given-names>M</given-names></name></person-group> (<year>1982</year>) <article-title>Ecological studies of <italic><tp:taxon-name><tp:taxon-name-part taxon-name-part-type="genus">Lyophyllum</tp:taxon-name-part><tp:taxon-name-part taxon-name-part-type="species">shimeji</tp:taxon-name-part></tp:taxon-name></italic> in <italic><tp:taxon-name><tp:taxon-name-part taxon-name-part-type="genus">Pinus</tp:taxon-name-part><tp:taxon-name-part taxon-name-part-type="species">densi</tp:taxon-name-part>ﬂora</tp:taxon-name></italic> forest.</article-title><source>Nippon Kingakkai Kaiho</source><volume>23</volume>: <fpage>391</fpage>–<lpage>403</lpage>.</mixed-citation></ref><ref id="B28"><mixed-citation xmlns:xlink="http://www.w3.org/1999/xlink" xlink:type="simple"><person-group><name name-style="western"><surname>Kawai</surname><given-names>M</given-names></name></person-group> (<year>1997</year>) Artiﬁcial ectomycorrhiza formation on roots of airlayered <tp:taxon-name><tp:taxon-name-part taxon-name-part-type="genus">Pinus</tp:taxon-name-part><tp:taxon-name-part taxon-name-part-type="species">densiflora</tp:taxon-name-part></tp:taxon-name> saplings by inoculation with <italic><tp:taxon-name><tp:taxon-name-part taxon-name-part-type="genus">Lyophyllum</tp:taxon-name-part><tp:taxon-name-part taxon-name-part-type="species">shimeji.</tp:taxon-name-part></tp:taxon-name></italic> Mycologia 89(2): 228–232. <ext-link xlink:href="10.1080/00275514.1997.12026774" ext-link-type="doi" xlink:type="simple">https://doi.org/10.1080/00275514.1997.12026774</ext-link></mixed-citation></ref><ref id="B75"><mixed-citation xmlns:xlink="http://www.w3.org/1999/xlink" xlink:type="simple"><person-group><name name-style="western"><surname>Yamanaka</surname><given-names>K</given-names></name></person-group> (<year>2009</year>) Commercial cultivation of <italic><tp:taxon-name><tp:taxon-name-part taxon-name-part-type="genus">Lyophyllum</tp:taxon-name-part><tp:taxon-name-part taxon-name-part-type="species">shimeji</tp:taxon-name-part></tp:taxon-name></italic>. Mushroom news. Presented at the 6<sup>th</sup> international conferenceon mushroom biology and mushroom products, Bonn, Germany, 29 Sept Oct 2008.</mixed-citation></ref></ref-list></tp:taxon-treatment>
